# Supplementary material for: Risk factors associated with adverse outcomes after cervical conization in patients with cervical adenocarcinoma in situ
Source: PLoS One. 2025 Jun 9;20(6):e0325748. doi: 10.1371/journal.pone.0325748 (PMC12148112; doi:10.1371/journal.pone.0325748)
Supplement: S1 File — (ZIP) [file pone.0325748.s001.zip]

Archive with 1 entries (1 files):
- Anonymous data.xlsx
