# Supplementary material for: Risk factors associated with adverse outcomes after cervical conization in patients with cervical adenocarcinoma in situ
Source: PLoS One. 2025 Jun 9;20(6):e0325748. doi: 10.1371/journal.pone.0325748 (PMC12148112; doi:10.1371/journal.pone.0325748)
Supplement: S1 File — (ZIP) [file pone.0325748.s001.zip › Anonymous data.xlsx]

## Sheet: Sheet1
clinical symptoms	forms of contraception	TCT	HPV	preoperative transformation zone (TZ) types observed under colposcopy	preoperative diagnoses	CKC/LEEP	number of ACIS lesions	postoperative surgical margin statuses	Ki-67
Irregular vaginal bleeding	Non-barrier contraception or no contraception	AGC	NA	I	HSIL	No	multiple
Abnormal vaginal discharge	Non-barrier contraception or no contraception	NA	Positive	I	CC?	CKC	samll
Increased vaginal secretion	Non-barrier contraception or no contraception	ASCUS	Positive	I	CC?	No	multiple
Increased vaginal secretion	Barrier contraception	NILM	Positive	II	HSIL	No	samll		>=70%
Unapparent clinical symptoms	Non-barrier contraception or no contraception	NA	Positive	II	HSIL	No	single
Unapparent clinical symptoms	Barrier contraception	NILM	Positive	III	LSIL	No	multiple
Unapparent clinical symptoms	Non-barrier contraception or no contraception	NILM	Positive	I	HSIL	No	single
Unapparent clinical symptoms	Non-barrier contraception or no contraception	ASCUS	Positive	II	HSIL	No	multiple
Unapparent clinical symptoms	Non-barrier contraception or no contraception	HSIL	Positive	II	HSIL	No	single
Irregular vaginal bleeding	Non-barrier contraception or no contraception	HSIL	Positive	II	HSIL	No	multiple
Unapparent clinical symptoms	Non-barrier contraception or no contraception	NA	Positive	I	LSIL	No	multiple
Unapparent clinical symptoms	Non-barrier contraception or no contraception	NA	Positive	III	LSIL	No	multiple		>=70%
Irregular vaginal bleeding	Barrier contraception	ASC-H	Positive	I	LSIL	No	multiple		>=70%
Unapparent clinical symptoms	Non-barrier contraception or no contraception	ASCUS	Negative	III	LSIL	No	single
Unapparent clinical symptoms	Non-barrier contraception or no contraception	NA	Negative	II	LSIL	No	single
Unapparent clinical symptoms	Barrier contraception	HSIL	Positive	NA	HSIL	No	single
Contact bleeding	Barrier contraception	AGC	Positive	I	Normal	No	multiple		>=70%
Unapparent clinical symptoms	Non-barrier contraception or no contraception	HSIL	Positive	II	HSIL	No	multiple		<70%
Unapparent clinical symptoms	Barrier contraception	NILM	Positive	I	LSIL	No	multiple		>=70%
Abnormal vaginal discharge	Non-barrier contraception or no contraception	ASCUS	Negative	I	HSIL	No	multiple
Irregular vaginal bleeding	Barrier contraception	HSIL	Positive	I	HSIL	No	single
Abnormal vaginal discharge	Non-barrier contraception or no contraception	ASCUS	Positive	II	HSIL	No	multiple		<70%
Unapparent clinical symptoms	Barrier contraception	ASC-H	Positive	NA	NA	No	single
Contact bleeding	Non-barrier contraception or no contraception	NILM	Positive	III	HSIL	No	multiple		<70%
Unapparent clinical symptoms	Non-barrier contraception or no contraception	LSIL	Positive	NA	NA	No	multiple
Contact bleeding	Non-barrier contraception or no contraception	AGC	Positive	I	LSIL	No	multiple
Irregular vaginal bleeding	Non-barrier contraception or no contraception	NILM	Positive	II	LSIL	No	multiple		>=70%
Unapparent clinical symptoms	Non-barrier contraception or no contraception	ASCUS	NA	II	LSIL	No	single
Irregular vaginal bleeding	Barrier contraception	NILM	Positive	III	LSIL	No	multiple		>=70%
Unapparent clinical symptoms	Non-barrier contraception or no contraception	NA	Positive	II	HSIL	No	multiple
Unapparent clinical symptoms	Non-barrier contraception or no contraception	NA	Positive	I	CC?	No	multiple		>=70%
Unapparent clinical symptoms	Non-barrier contraception or no contraception	HSIL	Positive	III	HSIL	No	multiple
Irregular vaginal bleeding	Barrier contraception	ASCUS	Positive	I	HSIL	No	multiple		>=70%
Contact bleeding	Barrier contraception	NA	Positive	I	CC?	No	multiple
Contact bleeding	Non-barrier contraception or no contraception	HSIL	Positive	III	HSIL	No	single
Unapparent clinical symptoms	Barrier contraception	AGC	Positive	II	HSIL	No	multiple		>=70%
Unapparent clinical symptoms	Non-barrier contraception or no contraception	AGC	Negative	I	HSIL	No	multiple		>=70%
Unapparent clinical symptoms	Non-barrier contraception or no contraception	HSIL	Positive	I	LSIL	No	multiple
Unapparent clinical symptoms	Barrier contraception	NILM	Positive	I	NA	No	multiple		>=70%
Unapparent clinical symptoms	Non-barrier contraception or no contraception	Abnormal results (details unknown)	Positive	NA	NA	No	multiple		<70%
Unapparent clinical symptoms	Non-barrier contraception or no contraception	NA	Positive	NA	NA	No	multiple	Adjacent to the cutting edge	>=70%
Irregular vaginal bleeding	Non-barrier contraception or no contraception	NA	Positive	NA	NA	No	single		NA
Unapparent clinical symptoms	Barrier contraception	NILM	Positive	NA	NA	No	single		>=70%
Unapparent clinical symptoms	Barrier contraception	AGC	Positive	III	CC	No	single		NA
Irregular vaginal bleeding	Barrier contraception	NA	Positive	III	NILM	No	single		NA
Irregular vaginal bleeding	Barrier contraception	NILM	Positive	I	HSIL	LEEP	multiple	+	>=70%
Contact bleeding	Barrier contraception	ASC-H	Negative	III	HSIL	No	multiple		>=70%
Unapparent clinical symptoms	Non-barrier contraception or no contraception	ASCUS	NA	I	HSIL	CKC	single
Irregular vaginal bleeding	Non-barrier contraception or no contraception	ASCUS	Positive	III	LSIL	CKC	multiple
Contact bleeding	Non-barrier contraception or no contraception	NA	Positive	II	LSIL	LEEP	single
Unapparent clinical symptoms	Non-barrier contraception or no contraception	HSIL	Positive	I	CC?	LEEP	single	Adjacent to the cutting edge	>=70%
Unapparent clinical symptoms	Barrier contraception	NILM	Positive	I	HSIL	CKC	single
Unapparent clinical symptoms	Non-barrier contraception or no contraception	HSIL	Negative	II	LSIL	LEEP	multiple	+	<70%
Unapparent clinical symptoms	Barrier contraception	NILM	Positive	I	LSIL	LEEP	samll		<70%
Unapparent clinical symptoms	Non-barrier contraception or no contraception	NILM	Positive	III	LSIL	CKC	single
Increased vaginal secretion	Non-barrier contraception or no contraception	NA	Positive	II	HSIL	CKC	multiple	Adjacent to the cutting edge	>=70%
Unapparent clinical symptoms	Barrier contraception	HSIL	Positive	I	HSIL	CKC	single
Abnormal vaginal discharge	Non-barrier contraception or no contraception	LSIL	Positive	III	Normal	CKC或LEEP	samll
Unapparent clinical symptoms	Non-barrier contraception or no contraception	NILM	Positive	I	LSIL	CKC	samll
Irregular vaginal bleeding	Non-barrier contraception or no contraception	NILM	Positive	II	LSIL	LEEP	single		<70%
Unapparent clinical symptoms	Barrier contraception	NILM	Positive	I	LSIL	CKC	single		<70%
Irregular vaginal bleeding	Non-barrier contraception or no contraception	NILM	Positive	II	Normal	CKC或LEEP	samll
Unapparent clinical symptoms	Non-barrier contraception or no contraception	HSIL	Positive	II	LSIL	LEEP	single		<70%
Unapparent clinical symptoms	Non-barrier contraception or no contraception	NA	Positive	III	LSIL	LEEP	multiple	Adjacent to the cutting edge	>=70%
Unapparent clinical symptoms	Barrier contraception	HSIL	Positive	I	LSIL	LEEP	single	Adjacent to the cutting edge	>=70%
Irregular vaginal bleeding	Non-barrier contraception or no contraception	HSIL	Positive	II	HSIL	CKC或LEEP	single
Contact bleeding	Barrier contraception	NA	Positive	II	HSIL	LEEP	multiple	Adjacent to the cutting edge	>=70%
Unapparent clinical symptoms	Non-barrier contraception or no contraception	AGC	Positive	III	Normal	CKC	multiple	Adjacent to the cutting edge	>=70%
Unapparent clinical symptoms	Non-barrier contraception or no contraception	AGC	Positive	II	LSIL	CKC	multiple	Adjacent to the cutting edge	<70%
Contact bleeding	Barrier contraception	NILM	Positive	I	LSIL	CKC	samll		<70%
Unapparent clinical symptoms	Non-barrier contraception or no contraception	AGC	Positive	I	LSIL	CKC	single
Unapparent clinical symptoms	Non-barrier contraception or no contraception	ASCUS	Positive	I	HSIL	CKC	samll		<70%
Unapparent clinical symptoms	Non-barrier contraception or no contraception	NA	Positive	II	LSIL	LEEP	multiple	Adjacent to the cutting edge	>=70%
Contact bleeding	Barrier contraception	LSIL	Positive	I	HSIL	CKC	multiple	Adjacent to the cutting edge
Unapparent clinical symptoms	Non-barrier contraception or no contraception	ASCUS	Positive	II	HSIL	CKC	multiple	Adjacent to the cutting edge
Irregular vaginal bleeding	Non-barrier contraception or no contraception	NILM	Positive	I	Normal	LEEP	samll
Unapparent clinical symptoms	Barrier contraception	ASCUS	Positive	I	LSIL	CKC	multiple		<70%
Increased vaginal secretion	Barrier contraception	NILM	Positive	III	LSIL	CKC	samll		<70%
Abnormal vaginal discharge	Barrier contraception	NILM	Positive	III	LSIL	CKC	single
Contact bleeding	Non-barrier contraception or no contraception	LSIL	Positive	I	LSIL	LEEP	multiple	Adjacent to the cutting edge	>=70%
Unapparent clinical symptoms	Barrier contraception	ASCUS	Positive	II	HSIL	CKC	multiple	Adjacent to the cutting edge	<70%
Unapparent clinical symptoms	Non-barrier contraception or no contraception	NILM	Positive	III	LSIL	CKC	single
Unapparent clinical symptoms	Non-barrier contraception or no contraception	ASCUS	Positive	I	LSIL	CKC	samll		<70%
Unapparent clinical symptoms	Non-barrier contraception or no contraception	NA	Positive	III	HSIL	CKC	single		<70%
Contact bleeding	Barrier contraception	ASCUS	Positive	I	LSIL	CKC	samll
Contact bleeding	Barrier contraception	ASC-H	Positive	II	HSIL	CKC	single		<70%
Contact bleeding	Barrier contraception	NILM	Positive	III	Normal	LEEP	single		<70%
Unapparent clinical symptoms	Barrier contraception	AGC	Negative	I	HSIL	CKC	single	Adjacent to the cutting edge	>=70%
Contact bleeding	Non-barrier contraception or no contraception	ASCUS	Positive	I	HSIL	CKC	single
Unapparent clinical symptoms	Non-barrier contraception or no contraception	HSIL	Positive	I	HSIL	CKC	multiple	Adjacent to the cutting edge	>=70%
Unapparent clinical symptoms	Non-barrier contraception or no contraception	ASCUS	Positive	I	HSIL	LEEP	single		<70%
Unapparent clinical symptoms	Non-barrier contraception or no contraception	AGC	Positive	II	Normal	CKC	single		<70%
Contact bleeding	Barrier contraception	ASCUS	Positive	I	HSIL	CKC	single		<70%
Unapparent clinical symptoms	Non-barrier contraception or no contraception	HSIL	Positive	III	HSIL	CKC	single		<70%
Contact bleeding	Non-barrier contraception or no contraception	NILM	Positive	II	HSIL	CKC	single		<70%
Contact bleeding	Barrier contraception	NA	Positive	III	LSIL	LEEP	samll		>=70%
Unapparent clinical symptoms	Non-barrier contraception or no contraception	NA	Positive	I	Normal	CKC	samll
Unapparent clinical symptoms	Non-barrier contraception or no contraception	NA	Positive	II	LSIL	CKC	single	Adjacent to the cutting edge	<70%
Contact bleeding	Non-barrier contraception or no contraception	ASC-H	Positive	I	HSIL	LEEP	single	+
Unapparent clinical symptoms	Non-barrier contraception or no contraception	HSIL	Positive	I	HSIL	CKC	samll
Unapparent clinical symptoms	Non-barrier contraception or no contraception	HSIL	Positive	I	HSIL	CKC	single		<70%
Contact bleeding	Non-barrier contraception or no contraception	NILM	Positive	I	HSIL	CKC	single		>=70%
Unapparent clinical symptoms	Barrier contraception	ASCUS	Positive	III	CC?	CKC	single	Adjacent to the cutting edge	>=70%
Increased vaginal secretion	Non-barrier contraception or no contraception	LSIL	Positive	I	HSIL	CKC	single		<70%
Irregular vaginal bleeding	Non-barrier contraception or no contraception	ASC-H	Positive	I	LSIL	CKC	samll
Unapparent clinical symptoms	Non-barrier contraception or no contraception	ASC-H	Positive	III	HSIL	CKC	single
Unapparent clinical symptoms	Barrier contraception	ASCUS	Positive	I	Normal	CKC	samll
Unapparent clinical symptoms	Barrier contraception	HSIL	Positive	II	HSIL	LEEP	single	Adjacent to the cutting edge	>=70%
Unapparent clinical symptoms	Barrier contraception	NILM	Positive	III	LSIL	CKC	samll
Unapparent clinical symptoms	Non-barrier contraception or no contraception	HSIL	Positive	I	HSIL	CKC	single
Unapparent clinical symptoms	Non-barrier contraception or no contraception	ASCUS	Positive	III	HSIL	CKC	samll		<70%
Unapparent clinical symptoms	Non-barrier contraception or no contraception	NILM	Positive	II	Normal	CKC	samll		<70%
Abdominal pain	Non-barrier contraception or no contraception	NA	Positive	III	LSIL	CKC或LEEP	single		<70%
Unapparent clinical symptoms	Non-barrier contraception or no contraception	LSIL	Positive	I	LSIL	CKC	single		<70%
Unapparent clinical symptoms	Non-barrier contraception or no contraception	ASCUS	Positive	I	HSIL	CKC	samll		<70%
Abnormal vaginal discharge	Non-barrier contraception or no contraception	NILM	Positive	III	Normal	LEEP	single
Unapparent clinical symptoms	Non-barrier contraception or no contraception	ASC-H	Positive	II	HSIL	LEEP	single
Abdominal pain	Barrier contraception	NILM	Positive	II	HSIL	LEEP	samll		<70%
Contact bleeding	Non-barrier contraception or no contraception	AGC	Positive	II	HSIL	CKC	single		<70%
Unapparent clinical symptoms	Barrier contraception	NILM	Positive	I	Normal	CKC	single
Unapparent clinical symptoms	Non-barrier contraception or no contraception	NILM	Positive	II	HSIL	CKC	single		<70%
Contact bleeding	Barrier contraception	NILM	Positive	I	LSIL	LEEP	single	+	>=70%
Contact bleeding	Non-barrier contraception or no contraception	HSIL	Positive	I	HSIL	LEEP	single	+	>=70%
Unapparent clinical symptoms	Barrier contraception	HSIL	Positive	I	HSIL	CKC	samll		>=70%
Irregular vaginal bleeding	Non-barrier contraception or no contraception	NILM	Positive	II	HSIL	CKC	samll		<70%
Irregular vaginal bleeding	Non-barrier contraception or no contraception	HSIL	Positive	III	HSIL	CKC	multiple	Adjacent to the cutting edge	<70%
Irregular vaginal bleeding	Non-barrier contraception or no contraception	HSIL	Positive	I	LSIL	CKC或LEEP	samll		<70%
Unapparent clinical symptoms	Barrier contraception	AGC	Positive	I	HSIL	CKC	single	Adjacent to the cutting edge	>=70%
Contact bleeding	Non-barrier contraception or no contraception	LSIL	Positive	I	HSIL	CKC	single		>=70%
Irregular vaginal bleeding	Non-barrier contraception or no contraception	NA	Positive	II	HSIL	LEEP	single
Unapparent clinical symptoms	Barrier contraception	ASCUS	Positive	I	LSIL	CKC	single		<70%
Increased vaginal secretion	Barrier contraception	NA	Positive	I	LSIL	LEEP	single	Adjacent to the cutting edge	>=70%
Unapparent clinical symptoms	Non-barrier contraception or no contraception	ASC-H	Positive	I	LSIL	CKC	single		<70%
Unapparent clinical symptoms	Barrier contraception	ASC-H	Positive	I	HSIL	CKC	multiple	+	>=70%
Unapparent clinical symptoms	Barrier contraception	HSIL	Negative	I	HSIL	CKC	single
Unapparent clinical symptoms	Barrier contraception	NILM	Positive	II	LSIL	CKC	single		>=70%
Unapparent clinical symptoms	Barrier contraception	NA	Positive	II	HSIL	CKC	single	Adjacent to the cutting edge	<70%
Increased vaginal secretion	Barrier contraception	ASC-H	Positive	I	HSIL	LEEP	single	+	>=70%
Unapparent clinical symptoms	Barrier contraception	NILM	Positive	III	LSIL	CKC	multiple	Adjacent to the cutting edge	>=70%
Unapparent clinical symptoms	Barrier contraception	ASCUS	Positive	I	LSIL	CKC	samll		<70%
Unapparent clinical symptoms	Non-barrier contraception or no contraception	ASC-H	Positive	III	HSIL	CKC	single		<70%
Unapparent clinical symptoms	Non-barrier contraception or no contraception	LSIL	Positive	III	HSIL	CKC	samll		<70%
Unapparent clinical symptoms	Non-barrier contraception or no contraception	AGC	Positive	II	HSIL	LEEP	single
Unapparent clinical symptoms	Non-barrier contraception or no contraception	HSIL	Positive	III	HSIL	CKC	multiple		>=70%
Unapparent clinical symptoms	Non-barrier contraception or no contraception	NILM	Positive	I	LSIL	CKC	multiple
Irregular vaginal bleeding	Barrier contraception	AGC	Positive	II	HSIL	LEEP	samll
Unapparent clinical symptoms	Non-barrier contraception or no contraception	NILM	Positive	III	HSIL	CKC	multiple		>=70%
Unapparent clinical symptoms	Non-barrier contraception or no contraception	NILM	Positive	I	HSIL	CKC	samll
Contact bleeding	Barrier contraception	AGC	Negative	NA	NA	CKC	samll
Contact bleeding	Barrier contraception	AGC	Positive	III	HSIL	CKC	multiple
Increased vaginal secretion	Barrier contraception	NILM	Positive	I	HSIL	CKC	single		<70%
Unapparent clinical symptoms	Barrier contraception	HSIL	Positive	I	HSIL	CKC	single		NA
Unapparent clinical symptoms	Barrier contraception	ASC-H	Positive	III	LSIL	LEEP	single		<70%
Unapparent clinical symptoms	Barrier contraception	ASC-H	Positive	III	HSIL	CKC	single		<70%
Unapparent clinical symptoms	Barrier contraception	HSIL	Positive	I	LSIL	CKC	single		>=70%
Increased vaginal secretion	Barrier contraception	NA	Positive	III	HSIL	CKC	single	Adjacent to the cutting edge	>=70%
Unapparent clinical symptoms	Non-barrier contraception or no contraception	HSIL	Positive	NA	NA	LEEP	single		>=70%
Unapparent clinical symptoms	Barrier contraception	ASC-H	Negative	I	HSIL	CKC	single		NA
Irregular vaginal bleeding	Non-barrier contraception or no contraception	HSIL	Positive	II	HSIL	CKC	single	Adjacent to the cutting edge	>=70%
Unapparent clinical symptoms	Non-barrier contraception or no contraception	NILM	Positive	II	LSIL	CKC	single		>=70%
Unapparent clinical symptoms	Non-barrier contraception or no contraception	ASCUS	Positive	NA	NA	CKC	multiple	Adjacent to the cutting edge	>=70%
Unapparent clinical symptoms	Non-barrier contraception or no contraception	NILM	Positive	NA	NA	CKC	single	Adjacent to the cutting edge	>=70%
Unapparent clinical symptoms	Non-barrier contraception or no contraception	HSIL	NA	NA	NA	CKC	single
Unapparent clinical symptoms	Non-barrier contraception or no contraception	NILM	Positive	NA	NA	CKC	single	+	>=70%
Unapparent clinical symptoms	Barrier contraception	ASCUS	Positive	III	LSIL	CKC	multiple	Adjacent to the cutting edge	>=70%
Unapparent clinical symptoms	Non-barrier contraception or no contraception	AGC	Positive	NA	NA	CKC	single	Adjacent to the cutting edge	<70%
Contact bleeding	Non-barrier contraception or no contraception	HSIL	Negative	NA	NA	CKC	single
Unapparent clinical symptoms	Non-barrier contraception or no contraception	NA	Positive	NA	NA	CKC	single		<70%
Unapparent clinical symptoms	Non-barrier contraception or no contraception	NA	Positive	NA	NA	CKC	single		>=70%
Unapparent clinical symptoms	Non-barrier contraception or no contraception	NILM	Positive	NA	NA	CKC	single	Adjacent to the cutting edge	>=70%
Unapparent clinical symptoms	Non-barrier contraception or no contraception	ASC-H	Positive	III	HSIL	CKC	single		<70%
Contact bleeding	Non-barrier contraception or no contraception	HSIL	Positive	NA	NA	CKC	single	Adjacent to the cutting edge	>=70%
Unapparent clinical symptoms	Non-barrier contraception or no contraception	NA	Positive	NA	NA	CKC	single		>=70%
Unapparent clinical symptoms	Non-barrier contraception or no contraception	NILM	Positive	NA	NA	CKC	single
Unapparent clinical symptoms	Barrier contraception	NILM	Positive	I	LSIL	CKC	single		>=70%
Unapparent clinical symptoms	Non-barrier contraception or no contraception	NA	Positive	NA	NA	CKC	single		<70%
Contact bleeding	Non-barrier contraception or no contraception	HSIL	Negative	I	LSIL	CKC	single		<70%
Irregular vaginal bleeding	Non-barrier contraception or no contraception	NA	Positive	II	HSIL	CKC	single		>=70%
Unapparent clinical symptoms	Barrier contraception	ASCUS	Positive	II	HSIL	CKC	single		<70%
Unapparent clinical symptoms	Non-barrier contraception or no contraception	NILM	Positive	III	LSIL	CKC	single		<70%
Unapparent clinical symptoms	Non-barrier contraception or no contraception	NA	Positive	II	LSIL	CKC	single	Adjacent to the cutting edge	>=70%
Unapparent clinical symptoms	Non-barrier contraception or no contraception	HSIL	Positive	NA	NA	CKC	single		<70%
Unapparent clinical symptoms	Barrier contraception	LSIL	Negative	NA	NA	CKC	single		NA
Unapparent clinical symptoms	Barrier contraception	ASC-H	Positive	I	HSIL	CKC	single		NA
Unapparent clinical symptoms	Barrier contraception	NA	Positive	III	LSIL	CKC	single
Unapparent clinical symptoms	Non-barrier contraception or no contraception	NA	Positive	II	LSIL	CKC	single		<70%
Abdominal pain	Non-barrier contraception or no contraception	NILM	Positive	III	HSIL	CKC	single		NA
Unapparent clinical symptoms	Non-barrier contraception or no contraception	NILM	Positive	NA	NA	LEEP	multiple	Adjacent to the cutting edge	>=70%
Contact bleeding	Non-barrier contraception or no contraception	NILM	Positive	NA	NA	CKC	samll		NA
Unapparent clinical symptoms	Non-barrier contraception or no contraception	NILM	Positive	I	LSIL	CKC	single
Unapparent clinical symptoms	Non-barrier contraception or no contraception	NA	Positive	NA	NA	CKC	multiple	+	<70%
Unapparent clinical symptoms	Non-barrier contraception or no contraception	NILM	Positive	II	HSIL	CKC	single		<70%
Increased vaginal secretion	Non-barrier contraception or no contraception	NA	Positive	III	HSIL	CKC	multiple	Adjacent cutting edge	NA
Unapparent clinical symptoms	Non-barrier contraception or no contraception	NILM	Positive	NA	NA	CKC	single		NA
Unapparent clinical symptoms	Non-barrier contraception or no contraception	ASC-H	Positive	NA	NA	CKC	multiple	+	>=70%
Unapparent clinical symptoms	Barrier contraception	NILM	Positive	NA	NA	CKC	single	Adjacent to the cutting edge	>=70%
Unapparent clinical symptoms	Barrier contraception	ASC-H	Positive	I	LSIL	CKC	single
Unapparent clinical symptoms	Non-barrier contraception or no contraception	NA	Positive	II	HSIL	CKC	multiple	+	>=70%
Unapparent clinical symptoms	Barrier contraception	NILM	Positive	NA	NA	LEEP	single		<70%
Increased vaginal secretion	Barrier contraception	NILM	Positive	NA	NA	CKC	single		>=70%
Unapparent clinical symptoms	Non-barrier contraception or no contraception	HSIL	Positive	I	HSIL	CKC	single		NA
Unapparent clinical symptoms	Non-barrier contraception or no contraception	NILM	Positive	NA	NA	CKC	multiple	+
Unapparent clinical symptoms	Non-barrier contraception or no contraception	HSIL	Positive	NA	NA	CKC	single		NA
Unapparent clinical symptoms	Barrier contraception	NA	Positive	NA	NA	CKC	single
Contact bleeding	Barrier contraception	LSIL	Positive	NA	NA	CKC	single		NA
Unapparent clinical symptoms	Non-barrier contraception or no contraception	NILM	Positive	NA	NA	CKC	single		NA
Unapparent clinical symptoms	Non-barrier contraception or no contraception	NILM	Positive	I	LSIL	LEEP	single
Unapparent clinical symptoms	Non-barrier contraception or no contraception	ASCUS	Positive	NA	NA	CKC	single		NA
Unapparent clinical symptoms	Non-barrier contraception or no contraception	ASCUS	Positive	NA	NA	CKC	multiple		<70%
Contact bleeding	Barrier contraception	NILM	Positive	III	LSIL	CKC	multiple		NA
Unapparent clinical symptoms	Barrier contraception	LSIL	Negative	I	LSIL	CKC	samll		<70%
Unapparent clinical symptoms	Barrier contraception	NILM	Positive	NA	NA	CKC	single	Adjacent to the cutting edge	>=70%
Unapparent clinical symptoms	Non-barrier contraception or no contraception	ASCUS	Positive	I	LSIL	CKC	samll
Unapparent clinical symptoms	Non-barrier contraception or no contraception	NA	Positive	NA	NA	CKC	single		NA
Unapparent clinical symptoms	Barrier contraception	ASCUS	Positive	I	LSIL	CKC	single		<70%
Unapparent clinical symptoms	Non-barrier contraception or no contraception	NA	Positive	III	HSIL	LEEP	multiple	+	>=70%
Unapparent clinical symptoms	Non-barrier contraception or no contraception	ASC-H	Negative	III	HSIL	CKC	single
Contact bleeding	Non-barrier contraception or no contraception	NILM	Positive	I	LSIL	CKC	samll		<70%
Unapparent clinical symptoms	Non-barrier contraception or no contraception	ASCUS	Positive	NA	NA	CKC	single
Unapparent clinical symptoms	Non-barrier contraception or no contraception	NILM	Positive	NA	NA	CKC	single	+	>=70%
Contact bleeding	Non-barrier contraception or no contraception	HSIL	Positive	NA	NA	CKC	single		NA
Unapparent clinical symptoms	Non-barrier contraception or no contraception	HSIL	Positive	II	LSIL	CKC	single		NA
Irregular vaginal bleeding	Non-barrier contraception or no contraception	NA	Positive	I	HSIL	CKC	multiple		<70%
Unapparent clinical symptoms	Non-barrier contraception or no contraception	AGC	Positive	NA	NA	CKC	single		>=70%
Unapparent clinical symptoms	Barrier contraception	NILM	Positive	I	HSIL	CKC	single		>=70%
Unapparent clinical symptoms	Non-barrier contraception or no contraception	AGC	Positive	I	Normal	CKC	samll
Contact bleeding	Non-barrier contraception or no contraception	HSIL	Positive	NA	NA	CKC	samll
Unapparent clinical symptoms	Non-barrier contraception or no contraception	ASCUS	Positive	II	LSIL	CKC	multiple
Unapparent clinical symptoms	Non-barrier contraception or no contraception	ASCUS	Positive	II	LSIL	CKC	samll
Irregular vaginal bleeding	Non-barrier contraception or no contraception	HSIL	Positive	I	HSIL	CKC	single		<70%
Unapparent clinical symptoms	Non-barrier contraception or no contraception	HSIL	Positive	II	HSIL	CKC	single		>=70%
Unapparent clinical symptoms	Barrier contraception	LSIL	Positive	III	HSIL	CKC	samll
Unapparent clinical symptoms	Non-barrier contraception or no contraception	ASC-H	Positive	I	HSIL	CKC	samll
Unapparent clinical symptoms	Non-barrier contraception or no contraception	HSIL	Positive	I	HSIL	CKC	samll		>=70%
Contact bleeding	Non-barrier contraception or no contraception	LSIL	Negative	I	HSIL	CKC	single		>=70%
Unapparent clinical symptoms	Barrier contraception	HSIL	Positive	I	LSIL	CKC	multiple
Unapparent clinical symptoms	Non-barrier contraception or no contraception	ASC-H	Positive	I	HSIL	CKC	single		<70%
Abnormal vaginal discharge	Non-barrier contraception or no contraception	ASCUS	Negative	I	LSIL	CKC	samll
Increased vaginal secretion	Barrier contraception	NILM	Positive	I	LSIL	CKC	samll
Unapparent clinical symptoms	Non-barrier contraception or no contraception	NILM	Positive	NA	NA	CKC	samll		<70%
Increased vaginal secretion	Barrier contraception	ASCUS	Positive	II	HSIL	CKC	samll
Unapparent clinical symptoms	Non-barrier contraception or no contraception	AGC	Positive	I	HSIL	CKC	single		>=70%
Irregular vaginal bleeding	Non-barrier contraception or no contraception	NA	Negative	NA	NA	CKC	single		<70%
Abdominal pain	Non-barrier contraception or no contraception	NILM	Positive	I	LSIL	CKC	samll		<70%
Unapparent clinical symptoms	Non-barrier contraception or no contraception	ASCUS	Positive	II	HSIL	CKC	single
Unapparent clinical symptoms	Non-barrier contraception or no contraception	NA	Positive	NA	NA	CKC	multiple		>=70%
Unapparent clinical symptoms	Non-barrier contraception or no contraception	NILM	Positive	II	LSIL	CKC	samll
Abdominal pain	Barrier contraception	NILM	Positive	I	LSIL	CKC	multiple
Abdominal pain	Barrier contraception	AGC	Positive	II	HSIL	CKC	multiple
Contact bleeding	Non-barrier contraception or no contraception	ASCUS	Positive	II	HSIL	CKC	samll
Unapparent clinical symptoms	Non-barrier contraception or no contraception	ASCUS	Positive	II	HSIL	CKC	samll		>=70%
Unapparent clinical symptoms	Barrier contraception	NILM	Positive	I	HSIL	CKC	multiple	Adjacent to the cutting edge
Unapparent clinical symptoms	Non-barrier contraception or no contraception	NILM	Positive	III	Normal	CKC	single
Unapparent clinical symptoms	Barrier contraception	NILM	Positive	I	LSIL	CKC	multiple	Adjacent to the cutting edge
Unapparent clinical symptoms	Barrier contraception	ASCUS	Negative	I	HSIL	CKC	samll
Contact bleeding	Non-barrier contraception or no contraception	NA	Positive	I	LSIL	CKC	single
Unapparent clinical symptoms	Non-barrier contraception or no contraception	ASC-H	Positive	III	Normal	LEEP	samll	Adjacent to the cutting edge
Increased vaginal secretion	Barrier contraception	NILM	Positive	III	LSIL	CKC	samll
Unapparent clinical symptoms	Non-barrier contraception or no contraception	HSIL	Positive	I	HSIL	CKC	samll
Abdominal pain	Non-barrier contraception or no contraception	HSIL	Positive	I	LSIL	CKC	single		>=70%
Irregular vaginal bleeding	Barrier contraception	NILM	Positive	II	LSIL	LEEP	single
Unapparent clinical symptoms	Barrier contraception	NILM	Positive	II	LSIL	CKC	samll		<70%
Unapparent clinical symptoms	Barrier contraception	ASCUS	Positive	II	HSIL	CKC	single		<70%
Unapparent clinical symptoms	Barrier contraception	ASC-H	Negative	I	Normal	CKC	samll		>=70%
Unapparent clinical symptoms	Barrier contraception	ASCUS	Positive	I	HSIL	CKC	samll		>=70%
Unapparent clinical symptoms	Non-barrier contraception or no contraception	AGC	Positive	I	HSIL	CKC	samll		>=70%
Unapparent clinical symptoms	Non-barrier contraception or no contraception	HSIL	Negative	III	HSIL	CKC	single		<70%
Unapparent clinical symptoms	Barrier contraception	NILM	Positive	I	LSIL	CKC	single		>=70%
Irregular vaginal bleeding	Non-barrier contraception or no contraception	NILM	Positive	II	LSIL	CKC	samll		<70%
Unapparent clinical symptoms	Non-barrier contraception or no contraception	NILM	Positive	II	LSIL	CKC	samll
Abnormal vaginal discharge	Non-barrier contraception or no contraception	NILM	Positive	I	LSIL	CKC	samll		>=70%
Unapparent clinical symptoms	Barrier contraception	ASCUS	Positive	I	HSIL	CKC	single
Unapparent clinical symptoms	Non-barrier contraception or no contraception	AGC	Positive	II	HSIL	CKC	samll
Unapparent clinical symptoms	Barrier contraception	ASCUS	Positive	I	HSIL	CKC	single
Irregular vaginal bleeding	Non-barrier contraception or no contraception	AGC	Positive	II	HSIL	CKC	single		<70%
Unapparent clinical symptoms	Non-barrier contraception or no contraception	ASCUS	Negative	I	LSIL	CKC	samll		<70%
Unapparent clinical symptoms	Barrier contraception	AGC	Positive	I	HSIL	CKC	samll		>=70%
Unapparent clinical symptoms	Non-barrier contraception or no contraception	ASC-H	Positive	I	CC?	CKC	samll
Unapparent clinical symptoms	Barrier contraception	NA	Positive	II	LSIL	CKC	single		NA
Unapparent clinical symptoms	Barrier contraception	NILM	Positive	I	HSIL	CKC	single		>=70%
Unapparent clinical symptoms	Barrier contraception	NILM	Positive	III	Normal	LEEP	samll
Unapparent clinical symptoms	Barrier contraception	HSIL	Positive	III	LSIL	CKC	samll		>=70%
Contact bleeding	Barrier contraception	NILM	Positive	II	HSIL	CKC	samll		<70%
Unapparent clinical symptoms	Barrier contraception	NILM	Positive	II	LSIL	CKC	single		<70%
Unapparent clinical symptoms	Non-barrier contraception or no contraception	NILM	Positive	I	LSIL	CKC	samll		>=70%
Unapparent clinical symptoms	Non-barrier contraception or no contraception	AGC	Positive	II	LSIL	LEEP	single		<70%
Unapparent clinical symptoms	Non-barrier contraception or no contraception	HSIL	Positive	I	HSIL	CKC	single		>=70%
Irregular vaginal bleeding	Non-barrier contraception or no contraception	NILM	Positive	I	LSIL	CKC	single		<70%
Unapparent clinical symptoms	Barrier contraception	Abnormal results (details unknown)	Positive	III	HSIL	CKC	single		<70%
Unapparent clinical symptoms	Barrier contraception	NILM	Positive	NA	NA	CKC	samll		<70%
Increased vaginal secretion	Barrier contraception	NA	Positive	NA	NA	CKC	single		<70%
Irregular vaginal bleeding	Barrier contraception	NILM	Positive	I	LSIL	CKC	single		>=70%
Unapparent clinical symptoms	Barrier contraception	NA	Positive	NA	NA	CKC	single		>=70%
Unapparent clinical symptoms	Barrier contraception	NILM	Positive	III	LSIL	LEEP	single		<70%
Unapparent clinical symptoms	Barrier contraception	HSIL	Positive	I	HSIL	CKC	single		NA
Unapparent clinical symptoms	Barrier contraception	ASC-H	Positive	I	HSIL	CKC	samll		>=70%
Unapparent clinical symptoms	Barrier contraception	LSIL	Positive	I	LSIL	CKC	single		<70%
Irregular vaginal bleeding	Barrier contraception	NILM	Positive	I	LSIL	LEEP	single		>=70%
Contact bleeding	Barrier contraception	NILM	Positive	NA	NA	CKC	single		>=70%
Unapparent clinical symptoms	Non-barrier contraception or no contraception	NILM	Positive	III	LSIL	CKC	single		>=70%
Abdominal pain	Non-barrier contraception or no contraception	HSIL	Positive	I	LSIL	CKC	single		<70%
Contact bleeding	Barrier contraception	ASCUS	Negative	I	HSIL	CKC	multiple	Adjacent to the cutting edge	>=70%
Unapparent clinical symptoms	Non-barrier contraception or no contraception	NILM	Positive	NA	NA	CKC	samll		>=70%
Unapparent clinical symptoms	Barrier contraception	NILM	Positive	NA	NA	CKC	single		<70%
Unapparent clinical symptoms	Barrier contraception	NILM	Positive	NA	NA	CKC	single		<70%
Unapparent clinical symptoms	Non-barrier contraception or no contraception	NILM	Positive	I	LSIL	CKC	single		<70%
Contact bleeding	Barrier contraception	NILM	Positive	NA	NA	CKC	single		<70%
Unapparent clinical symptoms	Barrier contraception	HSIL	Positive	III	HSIL	CKC	multiple	Adjacent to the cutting edge	>=70%
Unapparent clinical symptoms	Barrier contraception	NILM	Positive	NA	NA	CKC	single		>=70%
Unapparent clinical symptoms	Barrier contraception	LSIL	Positive	II	LSIL	CKC	single		NA
Unapparent clinical symptoms	Non-barrier contraception or no contraception	ASCUS	Negative	I	LSIL	CKC	single		NA
Contact bleeding	Barrier contraception	ASC-H	Negative	I	HSIL	CKC	single		<70%
Unapparent clinical symptoms	Barrier contraception	AGC	Positive	I	HSIL	CKC	single		<70%
Unapparent clinical symptoms	Barrier contraception	ASC-H	Positive	III	LSIL	CKC	single
Unapparent clinical symptoms	Non-barrier contraception or no contraception	NA	Positive	NA	NA	CKC	single		>=70%
Unapparent clinical symptoms	Barrier contraception	HSIL	Positive	NA	NA	CKC	single		<70%
Unapparent clinical symptoms	Non-barrier contraception or no contraception	NA	Positive	NA	NA	CKC	single		<70%
Irregular vaginal bleeding	Non-barrier contraception or no contraception	NA	Positive	NA	NA	CKC	single		NA
Contact bleeding	Barrier contraception	ASCUS	Positive	II	LSIL	CKC	single		>=70%
Unapparent clinical symptoms	Non-barrier contraception or no contraception	ASCUS	Positive	II	LSIL	CKC	single		<70%
Contact bleeding	Barrier contraception	ASC-H	Positive	I	HSIL	CKC	single		<70%
Unapparent clinical symptoms	Barrier contraception	AGC	Positive	II	HSIL	CKC	single		<70%
Unapparent clinical symptoms	Barrier contraception	HSIL	Positive	NA	NA	CKC	single		>=70%
Unapparent clinical symptoms	Barrier contraception	HSIL	Positive	III	LSIL	CKC	single		<70%
Unapparent clinical symptoms	Non-barrier contraception or no contraception	AGC	NA	I	HSIL	CKC	single
Unapparent clinical symptoms	Barrier contraception	NILM	Positive	NA	NA	CKC	single		NA
Increased vaginal secretion	Non-barrier contraception or no contraception	NA	Positive	II	HSIL	CKC	single		<70%
Contact bleeding	Non-barrier contraception or no contraception	ASCUS	Negative	II	LSIL	CKC	single		<70%
Unapparent clinical symptoms	Non-barrier contraception or no contraception	ASCUS	Negative	NA	NA	CKC	single		NA
Unapparent clinical symptoms	Non-barrier contraception or no contraception	NA	Positive	NA	NA	CKC	single		NA
Unapparent clinical symptoms	Non-barrier contraception or no contraception	ASC-H	Positive	II	LSIL	CKC	samll		<70%
Irregular vaginal bleeding	Barrier contraception	AGC	Positive	III	HSIL	CKC	single		>=70%
Unapparent clinical symptoms	Barrier contraception	LSIL	Negative	I	LSIL	CKC	multiple	+	>=70%
Irregular vaginal bleeding	Barrier contraception	AGC	Positive	I	Normal	CKC	samll
Contact bleeding	Non-barrier contraception or no contraception	NILM	Positive	NA	NA	CKC	single		<70%
Unapparent clinical symptoms	Non-barrier contraception or no contraception	ASCUS	Positive	I	LSIL	LEEP	multiple		<70%
Increased vaginal secretion	Non-barrier contraception or no contraception	NILM	Positive	NA	NA	CKC	single		>=70%
Unapparent clinical symptoms	Barrier contraception	ASC-H	Positive	III	HSIL	CKC	single		<70%
Unapparent clinical symptoms	Non-barrier contraception or no contraception	NILM	Positive	I	LSIL	CKC	single		<70%
Unapparent clinical symptoms	Non-barrier contraception or no contraception	LSIL	Negative	III	LSIL	CKC	single		<70%
Unapparent clinical symptoms	Non-barrier contraception or no contraception	NA	Positive	NA	NA	CKC	single		<70%
Unapparent clinical symptoms	Non-barrier contraception or no contraception	NA	Positive	NA	NA	CKC	single		>=70%
Unapparent clinical symptoms	Non-barrier contraception or no contraception	NILM	Positive	NA	NA	CKC	single		<70%
Unapparent clinical symptoms	Barrier contraception	NILM	Positive	I	LSIL	CKC	single		>=70%
Unapparent clinical symptoms	Barrier contraception	NILM	Positive	III	HSIL	CKC	single		<70%
Abdominal pain	Barrier contraception	ASCUS	Positive	I	LSIL	CKC	samll		<70%
Unapparent clinical symptoms	Non-barrier contraception or no contraception	NILM	Positive	NA	NA	CKC	single		<70%
Irregular vaginal bleeding	Non-barrier contraception or no contraception	LSIL	Positive	I	LSIL	CKC	samll		<70%
Contact bleeding	Barrier contraception	AGC	Positive	I	HSIL	CKC	samll		<70%
Unapparent clinical symptoms	Barrier contraception	NA	Positive	NA	NA	CKC	samll		<70%
Unapparent clinical symptoms	Non-barrier contraception or no contraception	HSIL	Positive	I	LSIL	CKC	multiple	Adjacent cutting edge	<70%
Unapparent clinical symptoms	Barrier contraception	NILM	Positive	I	LSIL	CKC	single		<70%
Unapparent clinical symptoms	Barrier contraception	NILM	Positive	NA	NA	CKC	multiple		NA
Increased vaginal secretion	Non-barrier contraception or no contraception	NILM	Positive	NA	NA	LEEP	single		<70%
Unapparent clinical symptoms	Non-barrier contraception or no contraception	HSIL	Negative	NA	NA	CKC	single		NA
Unapparent clinical symptoms	Barrier contraception	HSIL	Negative	III	LSIL	CKC	samll		>=70%
Unapparent clinical symptoms	Non-barrier contraception or no contraception	HSIL	Positive	II	HSIL	CKC	multiple	Adjacent to the cutting edge	<70%
Contact bleeding	Barrier contraception	ASCUS	Positive	I	LSIL	CKC	single		<70%
Unapparent clinical symptoms	Barrier contraception	ASCUS	Positive	II	HSIL	CKC	single		NA
Unapparent clinical symptoms	Non-barrier contraception or no contraception	NILM	Positive	NA	NA	CKC	single		NA
Unapparent clinical symptoms	Barrier contraception	NILM	Positive	NA	NA	CKC	single		NA
Contact bleeding	Non-barrier contraception or no contraception	HSIL	Positive	NA	NA	CKC	single		NA
Irregular vaginal bleeding	Non-barrier contraception or no contraception	AGC	Negative	NA	NA	CKC	single		<70%
Unapparent clinical symptoms	Barrier contraception	HSIL	Negative	I	LSIL	CKC	single		<70%
Unapparent clinical symptoms	Barrier contraception	NILM	Positive	NA	NA	CKC	single		<70%
Contact bleeding	Non-barrier contraception or no contraception	NILM	Positive	I	LSIL	CKC	single		<70%
Unapparent clinical symptoms	Non-barrier contraception or no contraception	NILM	Positive	III	LSIL	CKC	single		>=70%
Unapparent clinical symptoms	Non-barrier contraception or no contraception	NILM	Positive	NA	NA	CKC	single		NA
Unapparent clinical symptoms	Non-barrier contraception or no contraception	NA	Positive	I	HSIL	CKC	single		NA
Contact bleeding	Barrier contraception	NILM	Positive	NA	NA	CKC	single		<70%
Irregular vaginal bleeding	Non-barrier contraception or no contraception	NILM	Positive	NA	NA	LEEP	single		>=70%
Unapparent clinical symptoms	Barrier contraception	NILM	Positive	II	HSIL	CKC	single		<70%
Unapparent clinical symptoms	Barrier contraception	NILM	Positive	NA	NA	CKC	single		>=70%
Unapparent clinical symptoms	Barrier contraception	LSIL	Positive	NA	NA	CKC	single		NA
Increased vaginal secretion	Barrier contraception	AGC	Positive	III	LSIL	CKC	single		NA
Contact bleeding	Barrier contraception	NILM	Positive	NA	NA	CKC	single		>=70%
Unapparent clinical symptoms	Non-barrier contraception or no contraception	NILM	Positive	III	LSIL	CKC	single		<70%
Unapparent clinical symptoms	Barrier contraception	ASCUS	Positive	I	LSIL	CKC	single		>=70%
Unapparent clinical symptoms	Non-barrier contraception or no contraception	NILM	Positive	NA	NA	CKC	single		>=70%
